# Supplementary material for: IκK-16 decreases miRNA-155 expression and attenuates the human monocyte inflammatory response
Source: PLoS One. 2017 Sep 14;12(9):e0183987. doi: 10.1371/journal.pone.0183987 (PMC5598939; doi:10.1371/journal.pone.0183987)
Supplement: S1 Table — (XLSX) [file pone.0183987.s003.xlsx]

## Sheet: Fig1AB
Supernatent cytokine proteins
	TNF alpha						IL-10
	17h			29h			17h			29h
Donor	Naïve	Impaired		Naïve	Impaired		Naïve	Impaired		Naïve	Impaired
1	447.085	788.488		1141.1	728.9		647.26	687.78		1341.08	316.23
2	1127.42	2542.45		965.7	680		1026.46	288.07		1142.06	380.2
3	702.6	3030.2		412.2	266.2		105.7	117.305		205.909	149.02
4	1478.9	4073.8		1378	181.1		183.65	98.31		270.22	193.02
5	1759.2	1844.7		1019.7	287.7		348.06	437.62		1543.4	1259.35
6	3133.47	3356.55		399.9	398.8		291.66	332.71		850.46	847.59
7	1216.36	2835.11		106.9	96.7		435.8	273.9		1286.2	806.2
8	1580.71	1336.78		455.1	246.7		705.5	568.2		1081.5	1003.5

## Sheet: Fig 1CD
TNF alpha mRNA fold changes impaired relative to naïve
Time point	2	4	8	12	17	19	23	29	33
Donor 1	1.6597	2.5463	1.1723	1.2453	0.9175	0.3416	0.6354	0.8977	0.6918
Donor 2	2.442	1.1171	0.8948	0.9145	0.4782	0.2846	0.6359	0.6783	1.131
Donor 3	0.9799	1.1359	1.6595	2.3339	1.1736	0.316	0.4848	0.9086	0.9079
Donor 4	1.875	2.0632	5.0387	0.1259	1.5031	0.5721	1.0577	0.6195	2.5852
IL-10 mRNA fold changes impaired relative to naïve
Time point	2	4	8	12	17	19	23	29	33
Donor 1	1.58648	0.993757	1.17764	2.47767	0.844219	2.04789	1.17579	2.29061	0.75504
Donor 2	1.21225	0.88774	1.51127	0.31612	0.574694	1.20935	1.13309	1.0005	0.516916
Donor 3	1.43369	0.802009	0.487691	0.80804	0.644176	0.344416	0.660581	0.89787
Donor 4	0.47935	1.83508	2.4541	0.897434	0.880142	0.00349687	1.58453	0.968585

## Sheet: Fig 2
Total p65 protein levels
Expressed as NFKB/Beta actin relative density units
Conditions labelled as "conditions in first 17 h / conditions after media change" e.g. "LPS 10 / LPS 100"
	Media/Media	Media/LPS10	Media/LPS100	LPS10/LPS100	LPS100/LPS100
Donor 1	1.61688	1.79247	1.83885	1.72022	1.58182
Donor 2	1.08994	1.19185	1.2385	1.08807	1.03698
Donor 3	0.986311	1.6261	1.15026	0.870414	1.28703
Donor 4	1.73086	1.84042	1.4059	1.2934	1.13859

## Sheet: Fig 3
TLR mRNA profiler Raw CTs
		Naïve				Impaired
		CT	CT	CT	CT	CT	CT	CT	CT
Well	Sample Name	Donor 1	Donor 2	Donor 3	Donor 4	Donor 1	Donor 2	Donor 3	Donor 4
A1	18S Hs99999901_s1	8.99679	19.7978	8.95545	13.44	8.71812	17.8673	9.58726	13.43
A2	GAPDH Hs99999905_m1	20.3065	20.9174	20.212	20.45	20.4633	20.7263	21.1591	20.83
A3	HPRT1 Hs99999909_m1	27.6829	28.6581	27.8502	26.79	27.5511	28.3129	28.3191	27.25
A4	GUSB Hs99999908_m1	27.2838	26.8494	27.738	27.2	27.3726	27.4379	28.4524	27.21
A5	ACTB Hs99999903_m1	20.4845	24.0836	20.9817	21.04	20.8089	24.1046	21.604	21.06
A6	B2M Hs99999907_m1	18.9596	19.0763	18.613	18.24	18.9894	19.2275	19.5911	18.52
B1	RPLP0 Hs99999902_m1	25.9088	25.9166	25.7407	24.54	25.424	25.6633	26.2313	23.99
B2	HMBS Hs00609297_m1	33.2984	34.8884	33.3263	32.03	33.2715	32.7307	33.5924	33.31
B3	TBP Hs99999910_m1	29.1264	29.6888	29.3162	28.72	28.6881	29.6938	29.755	29.08
B4	PGK1 Hs99999906_m1	23.8658	24.0685	24.0999	24.76	23.8654	24.0047	24.9595	24.59
B5	UBC Hs00824723_m1	21.4775	20.7004	21.3578	20.61	21.2289	20.7264	21.7933	20.67
B6	PPIA Hs99999904_m1	23.7845	23.3841	23.5552	23.13	23.7313	23.2312	24.2487	22.87
C1	TFRC Hs99999911_m1	27.6191	27.7996	27.5702	28.06	27.7186	28.0143	28.5328	28.05
C2	CD14 Hs02621496_s1	19.6096	23.2899	20.9202	22.91	20.086	23.2635	21.8023	24.14
C3	CHUK Hs00175141_m1	27.9205	27.9067	27.909	26.18	27.6276	27.8173	28.0233	26.56
C4	ECSIT Hs00213167_m1	32.0793	31.8499	31.4826	29.93	31.4159	32.182	31.7115	30.31
C5	IKBKB Hs00233287_m1	28.2025	28.1612	28.0715	28.9	28.116	29.0379	28.7906	29.19
C6	IKBKE Hs01063858_m1	27.4597	28.5279	27.8959	29.08	27.9066	29.2119	28.8513	30.06
D1	IKBKG Hs00415849_m1	26.0684	26.0167	25.9341	25.32	25.9473	26.1474	26.3423	25.19
D2	IRAK1 Hs00155570_m1	24.2153	24.7263	24.0434	24.37	24.3176	25.1693	24.7623	24.58
D3	IRAK2 Hs00176394_m1	23.3133	23.7192	22.7979	21.64	23.4222	24.0775	23.3922	22.31
D4	IRAK3 Hs00200502_m1	24.0619	24.4245	24.0748	24.08	23.9745	24.8525	24.6612	24.34
D5	IRAK4 Hs00211610_m1	29.1538	29.7338	29.3042	30.01	29.0723	30.5116	29.8077	29.74
D6	LY96 Hs00209771_m1	28.6945	29.7809	28.9169	29.48	29.1427	30.0986	30.2696	29.36
E1	MAP3K1 Hs00394890_m1	25.6715	25.8877	26.2316	25.29	25.4778	25.9046	26.4653	25.59
E2	MAP3K7 Hs00177373_m1	27.9029	28.1628	27.8451	27.76	27.7228	28.2196	28.4516	28.2
E3	MAP3K7IP2 Hs00248373_m1	25.1417	24.9226	24.9642	24.33	25.1774	25.3058	25.5978	24.72
E4	MAPK10 Hs00373461_m1	33.546	35.9392	33.3411	31.27	32.9924	40	33.6107	33.12
E5	MAPK11 Hs00177101_m1	31.3646	33.4593	31.706	31.54	30.5826	32.4939	31.8897	31.96
E6	MAPK12 Hs00268060_m1	32.4932	34.1639	32.3397	31.21	32.2137	33.1995	32.8903	31.51
F1	MAPK13 Hs00234085_m1	28.9487	27.9029	28.0002	28.41	28.8919	28.2509	28.8854	28.8
F2	MAPK14 Hs00176247_m1	26.4626	26.964	26.7027	27.06	26.465	27.2459	27.1731	27.38
F3	MAPK8 Hs01548508_m1	28.3005	28.4545	28.4583	28.13	28.127	28.6226	28.8827	27.96
F4	MAPK9 Hs00177102_m1	28.7214	29.2516	28.8538	28.53	28.6734	29.2861	29.6895	28.94
F5	MYD88 Hs00182082_m1	27.2328	27.5864	27.2402	26.51	27.4063	27.9616	28.1437	27.04
F6	NFKB1 Hs00765730_m1	24.0612	23.2121	23.6817	22.89	24.3937	23.8555	24.9294	23.41
G1	NFKB2 Hs00174517_m1	22.498	22.3479	22.1336	21.76	22.6524	22.7551	22.9136	22.18
G2	NFKBIA Hs00153283_m1	19.3651	19.3773	19.0695	18.66	19.7011	19.7501	19.9248	19.27
G3	NFKBIB Hs00182115_m1	25.9274	27.047	25.6104	25.16	25.8085	27.2648	26.1918	25.17
G4	NFKBIE Hs00234431_m1	25.5546	26.3975	25.3168	25.07	26.179	26.7751	26.5953	25.72
G5	REL Hs00968436_m1	25.8889	25.726	25.0211	24.68	26.4202	27.1372	26.3517	25.16
G6	RELA Hs00153294_m1	25.4849	25.7963	25.4936	24.69	25.8729	25.9938	26.4291	25.14
H1	RELB Hs00232399_m1	25.4923	25.9204	25.1433	24.13	25.2384	25.7725	25.6758	24.12
H2	TIRAP Hs00364644_m1	29.9792	29.9651	29.4369	31.5	29.6676	30.0143	30.3954	33.39
H3	TLR4 Hs00152939_m1	27.6229	28.0068	27.7275	26.32	27.5305	28.0354	28.1111	26.66
H4	TRAF2 Hs00184192_m1	27.8923	28.0365	27.4774	26.92	27.4888	28.187	27.4693	27.41
H5	TRAF6 Hs00377558_m1	36.0042	38.0033	36.4109	38.12	40	38.4298	40	40
H6	TUB Hs00163231_m1	40	40	40	40	40	40	40	40

## Sheet: Fig 4
	miRNA screening data - raw CTs
			Naïve						Impaired
	Target Name		Donor 1	Donor 2	Donor 3	Donor 4	Donor 5		Donor 1	Donor 2	Donor 3	Donor 4	Donor 5
	hsa-let-7a-000377		31.7255	25.418	25.8029	24.968	26.464		27.8482	24.822	26.025	24.823	25.929
	hsa-let-7c-000379		34.7488	31.5925	31.1852	29.362	32.348		33.205	31.321	32.16	29.237	30.821
	hsa-let-7d-002283		31.1656	25.1106	25.8695	23.657	26.374		27.4405	24.67	25.692	23.322	26.363
	hsa-let-7e-002406		27.9321	21.8407	22.6352	21.234	22.239		23.7465	21.126	22.215	19.792	22.204
	hsa-let-7f-000382		33.909	25.458	27.018	26.063	26.923		28.9985	24.887	26.541	24.741	27.131
	hsa-let-7g-002282		29.2005	22.6629	23.404	20.456	24.02		25.5291	22.01	23.261	21.163	23.654
	hsa-miR-1-002222		40	40	38.0082	31.85	40		40	38.861	36.536	32.399	40
	hsa-miR-9-000583		31.2532	24.3083	25.9612	23.163	25.611		27.2237	23.017	25.453	21.719	26.232
	hsa-miR-10a-000387		40	32.9105	33.0352	30.242	34.143		40	34.364	32.974	31.322	40
	hsa-miR-10b-002218		40	40	40	40	40		40	40	40	40	40
	U6 snRNA-001973		21.0522	17.1813	17.5653	13.991	18.438		18.9833	17.872	17.069	14.263	17.526
	U6 snRNA-001973		21.0334	15.3198	17.8107	11.895	16.083		19.0776	17.563	16.056	14.236	17.508
	hsa-miR-15a-000389		34.2552	27.031	28.8124	25.757	28.755		31.8252	27.08	28.631	26.948	28.319
	hsa-miR-15b-000390		28.5112	22.471	23.8951	21.4	24.076		25.983	21.392	23.639	20.962	23.605
	hsa-miR-16-000391		25.1365	18.0799	19.3049	16.842	16.782		20.3072	17.329	19.001	16.876	17.962
	hsa-miR-17-002308		25.7732	20.193	21.0942	19.175	20.263		23.1615	19.635	21.32	18.87	20.02
	hsa-miR-18a-002422		35.5282	25.6866	27.8205	26.204	27.979		30.2469	25.98	27.709	25.574	28.155
	hsa-miR-18b-002217		40	29.3356	33.1041	28.688	31.157		39.3748	29.994	31.92	28.318	31.141
	hsa-miR-19a-000395		28.8145	19.848	23.1866	21.475	21.902		25.4703	21.55	23.71	20.689	22.841
	hsa-miR-19b-000396		26.1148	18.886	21.3076	17.572	20.1		22.8802	19.33	20.981	17.487	19.788
	hsa-miR-20a-000580		28.1038	20.2112	21.9955	21.169	21.914		24.0033	19.611	22.406	18.262	21.871
	hsa-miR-20b-001014		32.7772	24.5306	27.1297	22.859	26.143		28.8752	25.556	26.659	24.017	26.021
	hsa-miR-21-000397		28.4682	20.0481	21.8761	20.495	22.022		25.2962	19.881	21.934	19.533	22.049
	hsa-miR-22-000398		40	26.0171	31.2115	26.121	35.914		27.5603	28.637	29.909	24.852	31.652
	hsa-miR-23a-000399		40	28.9338	30.282	28.315	28.657		33.4101	28.949	30.68	28.167	29.238
	hsa-miR-23b-000400		40	31.3714	40	35.309	33.652		40	34.279	35.805	30.134	33.382
	hsa-miR-24-000402		25.2681	18.5416	20.2984	17.359	19.534		21.5302	18.198	20.076	16.628	19.774
	hsa-miR-25-000403		31.2214	24.3779	26.0881	22.78	25.923		28.1396	23.155	26.105	23.297	25.854
	hsa-miR-26a-000405		27.8609	21.4298	22.6373	20.051	21.832		25.0891	21.046	22.756	20.22	21.831
	hsa-miR-26b-000407		28.6633	22.268	22.9032	20.967	22.277		24.9862	21.104	22.897	20.953	22.222
	hsa-miR-27a-000408		29.364	21.732	25.0461	22.639	24.407		26.9126	22.305	24.92	22.861	24.823
	hsa-miR-27b-000409		40	29.0503	30.1627	28.344	30.668		38.5078	28.679	29.344	28.402	33.345
	hsa-miR-28-3p-002446		29.411	23.9283	25.3716	22.533	23.777		26.717	23.823	25.008	21.583	23.452
	hsa-miR-28-000411		31.9285	25.3804	26.9506	23.247	26.641		29.5939	24.51	27.11	23.828	26.902
	U6 snRNA-001973		20.9051	15.395	17.7006	12.235	17.936		18.2256	14.877	16.154	13.953	17.258
	U6 snRNA-001973		20.1755	16.2549	18.0087	12.934	17.06		17.6922	15.183	15.847	13.039	16.59
	hsa-miR-29a-002112		27.4411	20.5048	23.1453	18.525	20.769		24.9872	19.717	22.454	19.064	22.198
	hsa-miR-29b-000413		34.5031	27.4792	29.5852	28.188	29.885		32.9679	26.745	28.505	27.721	30.094
	hsa-miR-29c-000587		30.2899	23.5303	25.6385	22.331	24.632		27.7051	22.906	25.537	22.031	24.862
	hsa-miR-30b-000602		27.6404	20.8583	23.3064	19.291	22.39		24.7453	20.874	22.855	19.355	22.17
	hsa-miR-30c-000419		25.976	19.8351	22.3016	18.192	21.208		23.143	19.451	21.981	17.789	20.173
	hsa-miR-31-002279		40	34.0256	36.1044	31.615	32.515		40	31.36	40	32.276	35.992
	hsa-miR-32-002109		37.4033	28.7358	32.4014	31.167	32.114		32.9145	28.433	31.419	29.977	31.875
	hsa-miR-33b-002085		40	40	40	40	40		40	40	40	40	40
	hsa-miR-34a-000426		35.4284	27.8959	30.2725	27.556	30.857		32.8683	27.856	30.615	29.136	30.662
	hsa-miR-34c-000428		40	40	38.9956	33.127	40		40	34.961	40	34.115	40
	hsa-miR-92a-000431		26.9676	22.3229	24.4024	22.348	24.622		25.781	22.866	23.986	22.853	24.234
	mmu-miR-93-001090		28.098	21.3467	22.9465	19.792	22.172		24.4884	21.001	22.242	19.863	21.745
	hsa-miR-95-000433		40	31.8204	40	31.089	31.485		36.218	30.751	31.785	30.837	32.004
	mmu-miR-96-000186		40	40	40	38.341	35.114		40	40	40	25.047	40
	hsa-miR-98-000577		34.1276	27.6092	28.3622	26.724	29.163		29.6576	24.898	28.543	26.489	28.718
	hsa-miR-99a-000435		40	28.7095	31.6049	28.14	30.867		32.0315	28.115	30.94	28.634	31.178
	hsa-miR-99b-000436		29.5465	25.8327	28.595	24.106	27.065		28.5683	25.356	28.004	23.328	27.261
	hsa-miR-100-000437		32.561	28.7868	30.3607	27.836	30.872		31.3451	27.975	29.631	26.541	29.849
	hsa-miR-101-002253		35.4974	27.2358	29.6484	28.023	28.881		31.6836	26.705	29.289	26.427	29.761
	hsa-miR-103-000439		30.2293	22.8476	25.2124	20.804	25.794		27.7806	23.338	25.705	22.398	25.602
	hsa-miR-105-002167		40	40	40	40	40		40	40	40	40	40
	hsa-miR-106a-002169		25.9404	19.6502	21.121	18.287	19.745		22.689	19.176	20.839	17.956	19.762
	RNU44-001094		24.6666	20.3832	23.0777	20.538	21.378		22.715	21.215	21.602	18.789	22.109
	hsa-miR-106b-000442		29.8978	22.3084	24.6109	21.616	23.297		26.0923	22.701	23.93	20.905	24.645
	hsa-miR-107-000443		40	31.2476	33.1628	30.773	30.63		33.9886	31.756	31.156	29.607	32.956
	hsa-miR-122-002245		40	31.6116	40	30.531	33.946		40	32.119	32.264	33.512	31.819
	mmu-miR-124a-001182		33.612	31.5025	31.7713	29.361	28.295		34.0139	30.017	31.245	28.876	31.265
	hsa-miR-125a-3p-002199		33.2504	28.4031	30.8675	28.547	29.227		30.8078	27.973	29.676	26.89	29.797
	hsa-miR-125a-5p-002198		28.1706	24.3272	27.0044	22.407	25.388		27.0907	22.795	26.076	22.287	24.797
	hsa-miR-125b-000449		34.0048	28.9683	32.0498	27.979	31.051		40	29.395	28.97	27.01	30.889
	hsa-miR-126-002228		31.2118	24.2706	24.2592	23.578	24.806		28.0412	23.499	24.314	23.852	24.273
	hsa-miR-127-000452		40	31.8047	30.6995	40	32.961		40	32.895	30.315	31.581	31.489
	hsa-miR-127-5p-002229		40	40	40	40	40		40	40	40	40	40
	hsa-miR-128a-002216		33.8313	29.3066	30.1875	27.815	30.189		31.6362	28.12	29.931	28.684	30.598
	mmu-miR-129-3p-001184		40	40	40	40	40		40	40	40	40	40
	hsa-miR-129-000590		40	36.52	40	32.438	40		40	40	40	31.186	40
	hsa-miR-130a-000454		35.9107	28.3477	31.0978	28.768	29.468		32.3544	27.794	29.571	28.656	30.949
	hsa-miR-130b-000456		35.3723	26.8796	29.2923	26.268	27.941		31.5929	26.921	28.72	25.569	28.053
	hsa-miR-132-000457		29.5147	24.4447	26.6833	21.854	23.8		27.3831	23.081	26.503	22.366	24.312
	hsa-miR-133a-002246		34.7659	29.9738	31.2003	27.767	28.985		31.0094	28.5	30.305	28.269	28.588
	hsa-miR-133b-002247		39.3535	33.0401	40	29.609	33.977		34.281	31.446	35.336	29.815	33.582
	mmu-miR-134-001186		40	40	33.2986	40	35.241		40	40	33.3	40	31.944
	hsa-miR-135a-000460		40	40	40	35.822	40		40	40	34.681	32.449	40
	hsa-miR-135b-002261		40	40	35.3939	33.624	33.888		40	32.171	35.324	32.025	40
	hsa-miR-136-000592		40	40	37.401	37.872	40		40	38.297	37.094	36.162	40
	mmu-miR-137-001129		40	32.1868	40	40	40		40	32.579	40	31.689	40
	hsa-miR-138-002284		40	40	40	33.721	33.401		38.0057	30.914	39.493	29.856	31.711
	hsa-miR-139-3p-002313		38.6955	32.6822	40	32.361	31.408		40	40	40	31.066	35.723
	hsa-miR-139-5p-002289		37.3194	28.8586	29.0839	27.583	27.808		32.2904	27.975	28.6	27.125	27.805
	hsa-miR-140-3p-002234		30.7885	25.0569	26.67	23.575	24.919		28.7727	24.509	26.889	23.27	24.615
	mmu-miR-140-001187		28.9743	22.2037	23.7308	20.838	22.677		25.6557	21.459	23.756	20.766	22.54
	hsa-miR-141-000463		40	31.9134	32.8054	29.986	32.79		34.1537	30.517	33.004	29.984	31.269
	hsa-miR-142-3p-000464		26.2991	17.9808	20.964	19.186	20.954		23.8013	17.89	20.503	18.031	21.797
	hsa-miR-142-5p-002248		33.0682	25.8809	28.1604	27.175	27.769		30.6139	24.751	27.678	25.857	27.833
	hsa-miR-143-002249		40	29.3972	30.2272	27.68	32.579		36.4486	28.651	30.827	28.43	31.012
	hsa-miR-145-002278		30.8	26.9878	28.3472	26.294	28.979		29.3959	26.824	27.488	26.474	28.347
	hsa-miR-146a-000468		24.8796	18.6292	19.2987	17.13	18.367		21.558	16.776	19.214	17.551	18.505
	hsa-miR-146b-3p-002361		32.3517	29.168	32.9894	27.566	31.681		31.8627	29.274	30.944	27.606	33.689
	hsa-miR-146b-001097		28.0298	21.4046	23.5591	19.654	22.25		25.347	21.089	23.659	20.073	22.446
	hsa-miR-147b-002262		32.5147	29.963	34.8108	30.598	32.345		37.3967	30.324	32.557	29.287	33.052
	hsa-miR-148a-000470		40	26.6748	29.0887	27.462	28.197		30.7097	26.217	29.018	26.246	28.82
	hsa-miR-148b-000471		40	27.892	29.8667	28.547	29.472		31.9957	27.575	29.25	28.267	29.597
	hsa-miR-149-002255		40	35.8535	40	33.283	34.719		40	32.975	40	32.948	35.192
	hsa-miR-150-000473		31.1924	27.8886	29.7446	25.634	26.652		29.2778	25.934	28.861	24.441	25.94
	hsa-miR-152-000475		37.7592	27.8086	28.9773	27.455	28.776		31.6921	27.35	28.944	26.742	28.71
	mmu-miR-153-001191		40	40	40	34.725	40		40	40	40	40	40
	hsa-miR-154-000477		40	40	38.7277	40	40		40	40	40	40	40
	hsa-miR-181a-000480		31.2029	25.2156	27.082	24.896	27.091		28.1029	25.95	26.969	24.406	26.37
	hsa-miR-181c-000482		36.5254	29.9738	31.1368	29.628	31.986		33.3813	30.729	32.288	29.221	31.602
	hsa-miR-182-002334		40	33.3935	35.8782	35.14	32.406		35.8581	31.282	34.946	34.73	31.631
	RNU48-001006		21.6617	18.1003	19.2796	17.948	19.644		20.6787	18.051	18.533	17.732	19.089
	hsa-miR-183-002269		40	35.5759	37.2999	37.664	33.548		40	35.048	36.398	32.795	33.69
	hsa-miR-184-000485		38.6901	40	40	32.875	40		40	36.144	40	37.185	40
	hsa-miR-185-002271		36.1889	27.2977	28.8517	25.563	27.725		30.4628	26.399	28.483	24.324	27.827
	hsa-miR-186-002285		28.3945	22.6306	23.6748	21.086	22.961		24.9077	21.945	23.361	21.193	22.636
	mmu-miR-187-001193		40	36.9714	40	29.855	34.334		40	33.796	38.667	27.463	34.845
	hsa-miR-188-3p-002106		40	40	40	40	40		40	40	40	40	34.146
	hsa-miR-190-000489		40	31.0783	33.3066	31.205	33.114		36.8076	31.038	32.892	33.012	33.046
	hsa-miR-191-002299		25.4015	20.032	21.3685	18.406	19.559		22.3719	19.405	20.771	18.53	19.159
	hsa-miR-192-000491		31.4751	27.3068	29.3666	27.721	28.436		29.6634	26.819	29.299	26.785	28.469
	hsa-miR-193a-3p-002250		40	31.566	32.0035	31.523	33.274		33.058	31.53	31.908	31.459	35.233
	hsa-miR-193a-5p-002281		29.262	24.8693	26.9888	22.656	26.248		27.8025	25.33	26.243	22.762	27.192
	hsa-miR-193b-002367		34.2886	30.0611	32.593	29.878	30.579		35.0327	30.421	33.417	30.294	30.184
	hsa-miR-194-000493		35.3983	29.4031	32.2991	28.474	31.041		30.7398	29.126	30.863	29.202	30.527
	hsa-miR-195-000494		32.4977	23.9302	26.5742	24.833	24.836		28.2839	24.042	26	23.454	25.622
	hsa-miR-196b-002215		40	28.3543	32.2135	26.505	30.306		32.2835	28.006	31.04	26.241	28.335
	hsa-miR-197-000497		24.9083	24.3701	26.0004	23.215	25.372		26.5712	23.827	24.924	21.896	23.37
	hsa-miR-198-002273		40	40	40	40	37.694		39.3389	37.101	40	35.977	40
	hsa-miR-199a-000498		40	37.0353	40	37.525	40		40	40	40	34.715	40
	hsa-miR-199a-3p-002304		34.5115	25.8063	27.3431	25.347	26.873		28.3694	25.587	27.125	24.107	27.539
	hsa-miR-199b-000500		40	32.9576	34.5505	31.662	34.072		40	32.827	34.006	32.655	34.405
	hsa-miR-200a-000502		40	32.1072	35.7005	31.869	32.744		40	31.893	35.667	31.025	33.222
	hsa-miR-200b-002251		40	28.6805	30.7724	27.254	29.447		31.5009	28.344	31.258	26.816	29.272
	hsa-miR-200c-002300		31.7631	27.5285	29.1098	25.515	27.216		30.2543	26.831	27.489	25.257	26.495
	hsa-miR-202-002363		34.4047	30.59	31.743	30.114	30.753		31.5836	31.749	31.831	30.564	35.429
	hsa-miR-203-000507		40	31.2524	33.4561	31.147	35.485		35.4185	31.481	33.571	32.062	31.963
	hsa-miR-204-000508		40	40	40	33.544	40		40	37.669	36.143	33.006	40
	hsa-miR-205-000509		40	40	40	40	40		40	40	40	35.173	40
	hsa-miR-208b-002290		40	40	40	40	35.671		40	40	37.164	40	40
	hsa-miR-210-000512		40	31.6776	36.2646	28.831	31.121		38.643	31.376	38.492	28.227	32.24
	hsa-miR-214-002306		37.6039	35.3789	40	34.49	37.878		40	40	40	36.998	40
	hsa-miR-215-000518		38.669	31.6787	32.93	29.883	32.805		37.22	30.279	33.044	30.338	32.154
	hsa-miR-216a-002220		40	40	40	40	40		40	40	40	40	40
	hsa-miR-216b-002326		40	40	40	33.836	40		40	40	40	40	40
	hsa-miR-217-002337		40	40	40	40	40		40	40	40	40	40
	hsa-miR-218-000521		40	29.7717	32.8731	31.655	32.86		40	29.969	35.14	31.601	33.046
	hsa-miR-219-000522		40	35.8146	40	40	40		40	40	40	40	40
	hsa-miR-221-000524		33.7087	24.8204	26.6793	21.96	26.169		28.3248	24.5	26.536	22.602	26.955
	hsa-miR-222-002276		25.2182	20.3115	20.8015	19.394	20.04		22.6378	19.561	21.08	18.737	19.718
	hsa-miR-223-002295		20.7085	14.9373	15.9286	13.099	14.862		18.1544	13.875	15.45	13.101	14.28
	hsa-miR-224-002099		40	33.5825	35.5932	40	40		40	40	32.187	35.916	33.985
	hsa-miR-296-3p-002101		40	40	40	40	40		40	38.164	40	40	40
	hsa-miR-296-000527		34.3918	32.1463	33.485	30.365	31.629		40	31.07	32.199	31.703	33.968
	hsa-miR-299-3p-001015		40	40	40	35.741	39.625		40	40	40	38.187	40
	hsa-miR-299-5p-000600		40	40	40	40	40		39.1374	40	36.404	34.562	40
	hsa-miR-301-000528		31.7978	25.293	27.5416	24.379	26.875		29.9616	25.595	27.994	24.352	27.867
	hsa-miR-301b-002392		35.9972	28.1214	30.3636	27.733	29.795		31.752	27.883	30.739	27.127	30.031
	hsa-miR-302a-000529		40	35.1141	40	33.363	40		40	38.781	40	33.598	40
	ath-miR159a-000338		40	29.4354	40	35.346	34.602		40	40	40	40	40
	hsa-miR-302b-000531		40	40	40	40	37.058		40	40	34.538	40	40
	hsa-miR-302c-000533		40	40	40	32.163	40		39.3464	40	40	37.112	40
	hsa-miR-320-002277		27.2883	23.2361	24.8446	22.124	23.697		25.8272	22.872	24.24	22.261	23.601
	hsa-miR-323-3p-002227		29.3923	28.3445	28.9903	27.143	31.37		28.7155	29.37	28.79	27.08	30.153
	hsa-miR-324-3p-002161		32.5494	27.1198	29.7845	26.539	27.968		31.0048	26.745	29.16	26.281	28.524
	hsa-miR-324-5p-000539		40	27.7464	30.4435	27.658	29.88		32.5078	28.185	30.429	27.015	30.095
	hsa-miR-326-000542		38.3539	31.5796	35.7966	29.831	32.225		37.5692	32.226	33.896	30.041	31.913
	hsa-miR-328-000543		27.1636	25.2013	26.1445	24.039	27.122		27.0992	25.196	25.506	23.892	26.365
	hsa-miR-329-001101		40	40	40	40	40		40	40	39.035	40	40
	hsa-miR-330-000544		34.7456	30.4199	32.9225	28.647	30.411		33.2434	31.577	32.212	28.635	31.912
	hsa-miR-330-5p-002230		40	37.4697	35.0016	40	35.327		40	40	32.676	34.661	36.658
	hsa-miR-331-000545		27.8809	22.7206	25.1017	21.591	23.287		26.9598	23.289	24.445	20.939	23.631
	hsa-miR-331-5p-002233		38.7033	32.8852	34.5337	32.985	36.537		40	27.798	32.225	33.647	36.499
	hsa-miR-335-000546		37.2822	28.607	30.574	27.276	29.518		33.1185	28.202	30.341	26.763	29.442
	hsa-miR-337-5p-002156		39.8646	40	34.0785	33.256	35.05		40	37.974	33.851	34.516	40
	hsa-miR-338-3p-002252		40	30.4159	32.479	32.126	30.996		33.6405	31.879	31.65	31.062	32.815
	hsa-miR-339-3p-002184		33.3646	25.7589	28.6296	24.937	26.631		29.8573	25.876	28.091	24.136	26.841
	hsa-miR-339-5p-002257		30.5747	25.9241	29.1603	25.085	27.025		29.1935	25.925	28.061	24.632	26.791
	hsa-miR-340-002258		30.4698	23.0696	25.5194	22.655	25.041		27.6899	22.633	25.011	22.058	24.896
	hsa-miR-155-002623		25.7454	19.8572	21.4889	19.838	19.486		22.258	18.718	20.067	18.419	18.959
	hsa-let-7b-002619		29.6213	22.6938	25.2624	21.333	24.357		25.3314	23.635	24.612	22.643	23.473
	hsa-miR-342-3p-002260		28.094	23.0227	24.9853	21.657	22.999		25.5981	22.807	23.514	21.534	22.666
	hsa-miR-342-5p-002147		37.2094	32.1792	32.7018	29.31	32.722		34.3456	30.345	31.765	29.688	29.79
	hsa-miR-345-002186		28.322	22.5683	24.616	21.673	23.627		26.1138	22.267	24.231	21.37	23.727
	hsa-miR-361-000554		35.1304	27.8768	30.1569	26.961	28.224		31.7753	27.099	28.977	26.831	27.264
	hsa-miR-362-3p-002117		40	29.8759	32.6209	29.273	32.4		35.5162	28.675	30.726	28.28	32.312
	hsa-miR-362-001273		32.5215	26.028	28.1777	24.554	26.907		29.51	25.848	28.208	24.323	27.288
	hsa-miR-363-001271		40	29.4608	31.7637	27.989	31.383		32.9804	29.465	32.06	27.909	30.852
	hsa-miR-365-001020		31.6027	25.6795	28.1498	23.259	27.314		29.2376	25.275	27.299	22.516	26.996
	hsa-miR-367-000555		38.7655	35.4218	37.2869	34.351	40		36.7675	40	36.826	35.352	40
	hsa-miR-369-3p-000557		40	40	40	40	40		40	40	38.953	40	40
	hsa-miR-369-5p-001021		40	40	40	40	40		40	40	40	40	40
	hsa-miR-370-002275		40	40	35.3639	35.769	40		40	40	33.368	36.543	38.029
	hsa-miR-371-3p-002124		40	40	40	40	40		40	40	40	40	40
	hsa-miR-372-000560		40	39.6997	40	40	40		40	40	40	40	40
	hsa-miR-373-000561		38.07	40	38.6988	40	40		40	40	36.566	40	40
	hsa-miR-374-000563		32.3119	23.9209	26.2997	24.006	25.512		28.8219	23.015	26.392	22.649	25.217
	mmu-miR-374-5p-001319		28.1893	22.3997	24.3428	21.299	23.319		25.9976	21.699	23.833	20.696	22.132
	hsa-miR-375-000564		40	36.9631	40	36.349	35.29		40	36.82	40	33.434	40
	hsa-miR-376a-000565		40	35.7806	33.7153	33.535	33.528		40	34.202	33.62	33.766	34.228
	hsa-miR-376b-001102		40	40	40	32.757	40		40	37.001	40	40	40
	hsa-miR-377-000566		40	40	40	33.667	31.649		40	40	40	40	40
	mmu-miR-379-001138		34.0506	29.3917	32.6108	30.015	33.083		33.4869	32.571	31.368	29.267	33.599
	hsa-miR-380-3p-000569		40	40	40	40	38.002		40	40	39.19	35.983	40
	hsa-miR-381-000571		40	40	36.2441	40	40		40	40	34.085	40	40
	hsa-miR-382-000572		40	38.0399	31.2049	39.717	38.002		40	40	32.403	35.525	33.323
	hsa-miR-383-000573		40	40	40	40	40		40	40	37.697	39.209	40
	hsa-miR-409-5p-002331		40	40	40	40	40		40	40	36.938	40	40
	hsa-miR-410-001274		37.923	35.104	34.5784	32.5	34.702		40	37.38	33.331	32.304	35.068
	hsa-miR-411-001610		40	39.1411	31.6729	36.674	32.884		33.8422	33.222	32.69	34.576	37.192
	hsa-miR-422a-002297		30.9417	25.6381	27.3817	24.88	25.688		28.197	26.001	26.758	24.589	26.056
	hsa-miR-423-5p-002340		33.8233	28.1516	30.306	26.184	31.012		31.9267	28.769	29.71	26.117	30.369
	hsa-miR-424-000604		40	30.3474	31.7879	31.001	32.602		40	29.243	32.294	30.603	33.787
	hsa-miR-425-5p-001516		32.0114	25.4282	26.2815	23.139	25.586		28.4794	24.972	25.743	23.178	25.355
	hsa-miR-429-001024		40	29.5012	32.2024	29.43	31.023		35.5723	29.549	32.745	28.839	31.752
	hsa-miR-431-001979		40	40	40	40	38.556		40	40	40	40	40
	hsa-miR-433-001028		34.014	40	40	40	33.136		40	39.267	35.255	34.103	40
	hsa-miR-449-001030		39.6101	32.661	32.4307	28.163	31.428		33.3143	30.735	32.675	26.187	32.005
	hsa-miR-449b-001608		37.0709	31.9312	33.64	28.532	33.623		38.1003	33.519	36.079	28.522	33.604
	hsa-miR-450a-002303		40	31.3234	32.244	31.705	34.068		40	30.829	33.044	30.935	40
	hsa-miR-450b-3p-002208		40	34.6341	40	40	35.602		40	40	40	40	40
	hsa-miR-450b-5p-002207		40	31.2054	34.954	30.608	32.205		40	30.133	40	29.566	32.022
	mmu-miR-451-001141		30.6948	23.336	26.8811	24.687	24.747		27.4931	22.409	26.071	23.9	24.651
	hsa-miR-452-002329		40	40	40	34.561	40		40	40	40	40	40
	hsa-miR-453-002318		40	40	40	40	40		40	40	40	40	40
	hsa-miR-454-002323		29.7855	23.192	24.7486	22.351	23.238		26.5307	21.397	23.704	21.344	23.093
	hsa-miR-455-3p-002244		40	40	40	40	40		40	40	40	32.144	40
	hsa-miR-455-001280		40	40	35.2436	35.817	40		34.3587	34.055	40	35.846	34.65
	hsa-miR-483-5p-002338		32.8339	30.7422	32.3527	31.286	29.587		32.9726	31.714	31.564	30.222	30.78
	hsa-miR-484-001821		24.5903	20.5894	22.5715	19.555	20.947		24.4187	20.266	22.203	19.203	20.931
	hsa-miR-485-3p-001277		33.6508	32.0175	32.8821	32.845	35.685		32.8437	33.598	31.162	32.613	32.372
	hsa-miR-485-5p-001036		40	40	40	40	40		40	40	40	40	40
	hsa-miR-486-3p-002093		38.6676	26.9334	31.416	27.024	28.885		30.4851	27.442	30.496	27.279	28.035
	hsa-miR-486-001278		25.9909	22.1505	25.9423	22.992	23.639		25.1097	22.017	25.07	22.988	22.814
	hsa-miR-487a-001279		32.3539	30.182	31.5211	29.747	32.12		29.9257	32.131	30.99	28.908	32.034
	hsa-miR-487b-001285		40	40	33.8298	40	39.934		40	34.636	32.288	33.465	40
	hsa-miR-488-002357		40	40	40	40	40		40	40	40	40	40
	hsa-miR-489-002358		33.5977	31.8374	32.4266	30.926	33.571		33.1226	31.757	31.336	30.839	32.26
	hsa-miR-490-001037		40	38.989	39.6049	33.336	40		36.7231	40	38.008	35.744	40
	hsa-miR-491-3p-002360		40	40	40	40	40		40	40	40	40	40
	mmu-miR-491-001630		31.8745	27.5521	29.778	25.964	27.07		30.241	27.404	28.556	26.342	27.574
	hsa-miR-493-002364		40	40	40	34.737	36.336		40	40	40	33.428	40
	hsa-miR-494-002365		29.1619	29.0503	28.528	24.111	26.352		29.9029	29.159	28.048	23.568	30.88
	mmu-miR-495-001663		33.7585	31.8453	30.4521	36.577	33.796		40	34.906	30.523	32.832	35.122
	mmu-miR-496-001953		40	40	40	40	40		40	40	40	40	40
	hsa-miR-499-3p-002427		40	40	40	40	40		40	40	40	40	40
	mmu-miR-499-001352		40	30.6268	38.1866	36.255	37.765		40	40	35.093	40	40
	hsa-miR-500-002428		36.1476	26.6892	29.0965	26.189	27.702		30.4212	26.429	28.315	25.704	28.081
	hsa-miR-501-3p-002435		36.2472	30.8748	32.6815	28.585	32.102		36.7921	30.95	36.902	29.395	33.379
	hsa-miR-501-001047		39.4147	26.9223	30.6192	26.303	28.183		35.2037	27.101	29.05	26.184	28.082
	hsa-miR-502-3p-002083		33.0677	29.0505	32.1905	25.984	30.796		32.5203	28.636	30.424	25.764	30.443
	hsa-miR-502-001109		39.0943	29.6122	31.3446	28.856	29.937		32.9111	29.347	31.192	28.562	31.455
	hsa-miR-503-001048		40	40	40	40	40		40	40	40	36.678	40
	hsa-miR-504-002084		40	40	40	33.488	40		40	34.535	40	32.912	40
	hsa-miR-505-002089		40	30.8814	33.4756	31.081	32.715		40	28.768	31.276	29.396	33.792
	hsa-miR-507-001051		36.4291	39.3646	40	37.947	40		37.0424	40	40	35.462	40
	hsa-miR-508-001052		40	40	40	40	40		40	40	40	38.326	40
	hsa-miR-508-5p-002092		40	40	40	40	40		40	40	40	40	40
	hsa-miR-509-5p-002235		37.3235	35.712	37.5588	33.997	38.137		36.4904	36.463	36.111	32.761	40
	hsa-miR-510-002241		40	40	40	40	40		40	40	40	40	40
	hsa-miR-512-3p-001823		40	40	40	40	39.355		40	40	40	40	40
	hsa-miR-512-5p-001145		40	40	40	40	40		40	40	40	40	40
	hsa-miR-513-5p-002090		40	40	40	40	40		40	40	35.753	40	40
	hsa-miR-515-3p-002369		40	40	40	40	38.625		40	40	40	40	40
	hsa-miR-515-5p-001112		40	40	40	40	40		40	40	40	40	40
	hsa-miR-516a-5p-002416		40	40	40	40	40		40	40	40	40	40
	hsa-miR-516b-001150		40	40	40	40	40		40	40	40	38.931	40
	hsa-miR-517a-002402		40	40	40	37.314	40		38.7646	40	40	37.195	38.819
	hsa-miR-517c-001153		40	40	40	35.796	40		40	40	40	40	40
	hsa-miR-518a-3p-002397		21.2752	40	40	40	40		40	40	40	40	40
	hsa-miR-518a-5p-002396		40	40	40	40	40		40	40	40	40	40
	hsa-miR-518b-001156		39.4377	35.0782	34.9169	32.739	30.454		36.1511	33.545	34.284	33.681	29.229
	hsa-miR-518c-002401		40	40	40	40	40		40	37.015	40	40	40
	hsa-miR-518d-001159		34.4908	36.6709	38.9945	34.015	39.956		36.367	36.83	35.346	33.188	35.624
	hsa-miR-518d-5p-002389		40	40	40	40	40		40	40	40	40	40
	hsa-miR-518e-002395		37.0636	34.1684	35.44	32.031	34.418		36.5844	36.772	35.737	33.899	40
	hsa-miR-518f-002388		37.4382	35.9566	36.7239	35.794	37.555		40	34.405	37.72	34.368	40
	hsa-miR-519a-002415		32.4033	33.0257	34.9723	33.533	36.05		34.371	34.469	33.107	31.601	36.226
	hsa-miR-519d-002403		36.2728	36.6849	40	34.953	34.581		34.513	36.11	34.44	33.556	37.713
	hsa-miR-519e-002370		40	33.7408	36.8178	29.384	35.426		40	37.546	36.744	32.43	37.708
	hsa-miR-520a-001167		35.6584	40	38.6027	34.364	40		40	40	40	36.384	40
	hsa-miR-520a#-001168		40	40	40	40	40		40	40	40	40	40
	hsa-miR-520d-5p-002393		40	40	40	40	40		40	40	40	36.511	40
	hsa-miR-520g-001121		40	35.2996	40	33.289	40		40	37.241	39.91	40	40
	hsa-miR-521-001122		40	34.5688	40	33.865	40		40	40	40	40	40
	hsa-miR-522-002413		35.3947	32.6016	33.4462	34.206	35.153		32.2112	37.615	32.143	33.025	34.5
	hsa-miR-523-002386		35.2079	35.3008	36.0287	34.177	35.145		35.9138	35.771	34.849	34.113	38.688
	hsa-miR-524-5p-001982		40	40	40	40	40		40	40	40	40	40
	hsa-miR-525-3p-002385		40	40	40	40	40		40	40	40	40	40
	hsa-miR-525-001174		40	40	40	40	40		40	40	40	40	40
	hsa-miR-526b-002382		40	40	40	40	40		40	40	40	40	40
	hsa-miR-532-3p-002355		28.1718	24.1905	26.4771	23.676	25.534		27.5556	23.514	25.899	22.947	25.005
	hsa-miR-532-001518		30.1211	23.5755	25.3671	22.29	24.378		27.3541	22.996	25.018	21.887	24.244
	hsa-miR-539-001286		34.392	36.5774	30.6796	36.126	31.312		35.3266	34.253	29.911	34.113	32.069
	hsa-miR-541-002201		40	40	40	40	40		40	40	40	40	40
	hsa-miR-542-3p-001284		40	32.9878	35.6202	32.954	35.003		34.5491	33.13	38.74	31.542	34.14
	hsa-miR-542-5p-002240		40	35.0692	40	30.683	33.872		35.2968	37.543	40	31.694	40
	hsa-miR-544-002265		40	40	40	40	40		40	40	40	40	40
	hsa-miR-545-002267		40	28.7584	31.8311	30.802	30.936		33.8349	29.536	31.534	30.486	31.246
	hsa-miR-548a-001538		40	40	40	40	40		40	40	40	40	40
	hsa-miR-548a-5p-002412		40	40	40	40	40		40	40	40	36.412	40
	hsa-miR-548b-001541		40	40	40	40	40		40	40	40	40	40
	hsa-miR-548b-5p-002408		40	34.8632	40	33.242	36.277		40	34.62	34.756	33.765	40
	hsa-miR-548c-001590		40	40	40	40	40		40	37.584	40	38.569	40
	hsa-miR-548c-5p-002429		35.1878	33.0188	34.2789	34.092	33.964		40	34.203	33.676	35.803	37.55
	hsa-miR-548d-001605		40	37.1059	40	33.123	33.782		40	35.288	40	33.975	40
	hsa-miR-548d-5p-002237		40	32.6009	34.5905	32.202	35.146		39.3497	32.024	32.28	31.682	35.71
	hsa-miR-551b-001535		40	40	40	40	40		40	40	40	40	40
	hsa-miR-556-3p-002345		40	40	40	40	40		40	40	40	40	40
	hsa-miR-556-5p-002344		40	40	40	40	40		40	40	40	40	40
	hsa-miR-561-001528		40	40	40	36.853	38.875		40	40	40	36.977	40
	hsa-miR-570-002347		40	34.6779	40	33.819	40		40	35.656	34.1	33.846	40
	hsa-miR-574-3p-002349		26.8595	23.6072	25.5582	22.37	23.312		26.636	22.728	24.616	21.876	23.302
	hsa-miR-576-3p-002351		40	30.8665	32.1634	30.034	34.149		33.737	32.913	33.335	30.14	33.8
	hsa-miR-576-5p-002350		40	35.5224	40	37.064	40		40	37.787	36.598	33.648	35.597
	hsa-miR-579-002398		40	30.3532	33.8735	29.605	31.26		40	30.781	32.922	29.619	32.401
	hsa-miR-582-3p-002399		40	31.8212	36.9966	33.036	37.224		35.3923	32.071	39.681	32.283	40
	hsa-miR-582-5p-001983		34.838	27.8094	30.2465	29.642	30.479		31.2862	28.099	29.893	27.959	30.524
	hsa-miR-589-002409		34.514	33.1666	34.0509	31.728	33.089		33.5933	33.069	34.495	31.251	34.132
	hsa-miR-590-5p-001984		31.2461	23.8226	26.6891	24.46	25.345		28.1406	24.238	26.126	23.648	24.965
	hsa-miR-597-001551		35.4222	31.0341	32.0563	30.056	34.183		34.056	31.172	32.857	31.56	39.528
	hsa-miR-598-001988		40	28.7766	31.0759	27.878	29.267		32.2858	27.788	30.053	27.899	30.613
	mmu-miR-615-001960		40	40	40	40	40		40	40	32.959	40	40
	hsa-miR-615-5p-002353		40	40	40	40	40		40	40	40	40	40
	hsa-miR-616-002414		40	33.7004	35.4549	32.445	33.278		36.0835	32.698	34.85	31.49	39.567
	hsa-miR-618-001593		36.6323	32.4814	33.2553	30.883	31.976		34.0501	31.764	32.712	30.768	34.378
	hsa-miR-624-002430		40	40	40	40	40		40	40	40	40	40
	hsa-miR-625-002431		37.7175	31.03	32.9191	30.247	32.135		34.8517	31.411	32.426	29.014	32.423
	hsa-miR-627-001560		39.2289	34.2704	40	31.497	33.342		33.8514	33.526	36.031	31.58	35.269
	hsa-miR-628-5p-002433		37.1766	27.7497	28.9774	26.643	27.301		31.3892	26.732	28.52	26.339	27.184
	hsa-miR-629-002436		40	32.0768	33.1008	31.432	33.093		40	32.264	31.788	30.706	34.181
	hsa-miR-636-002088		31.9696	30.5542	32.2591	29.374	31.292		31.5076	31.237	30.506	30.815	31.391
	hsa-miR-642-001592		40	40	40	40	40		40	34.028	40	33.807	40
	hsa-miR-651-001604		40	38.283	33.9334	40	34.396		40	33.576	40	40	37.139
	hsa-miR-652-002352		32.2045	23.7058	25.9526	23.243	25.402		28.0208	22.717	25.676	22.46	25.614
	hsa-miR-653-002292		39.1289	40	40	37.491	40		39.8028	40	37.981	35.947	40
	hsa-miR-654-3p-002239		40	40	40	36.275	40		40	40	40	33.575	40
	hsa-miR-654-001611		40	40	40	40	40		40	40	40	40	40
	hsa-miR-655-001612		40	40	35.4739	39.113	37.748		40	40	37.328	38.02	35.959
	hsa-miR-660-001515		33.2882	23.7364	26.1167	22.886	25.278		28.5767	23.605	25.947	22.761	25.463
	hsa-miR-671-3p-002322		32.5274	28.5057	29.9932	27.462	30.47		31.5887	28.347	30.255	27.807	29.799
	hsa-miR-672-002327		40	35.2793	40	39.163	37.368		40	40	38.765	38.619	40
	hsa-miR-674-002021		40	40	40	34.58	33.114		40	40	40	40	40
	hsa-miR-708-002341		40	28.6494	30.4536	25.647	29.094		36.2125	27.856	30.272	25.488	28.986
	hsa-miR-744-002324		29.4841	25.0426	26.3122	23.164	26.065		28.5478	24.548	26.408	23.42	26.268
	hsa-miR-758-001990		37.8886	39.7937	33.7277	34.956	40		35.8004	40	34.028	38.629	40
	hsa-miR-871-002354		40	40	40	40	40		40	40	40	40	40
	hsa-miR-872-002264		40	38.7335	40	38.948	40		40	40	40	39.421	40
	hsa-miR-873-002356		39.1655	40	40	40	40		40	37.455	40	40	40
	hsa-miR-874-002268		40	40	40	36.065	40		40	40	40	33.419	40
	hsa-miR-875-3p-002204		40	40	40	40	40		40	40	40	40	40
	hsa-miR-876-3p-002225		40	40	40	40	40		40	40	40	40	40
	hsa-miR-876-5p-002205		40	40	40	40	40		40	40	40	40	40
	hsa-miR-885-3p-002372		40	40	40	40	40		40	40	40	40	40
	hsa-miR-885-5p-002296		38.6238	32.0001	35.3481	29.663	31.358		33.4246	29.857	31.45	29.678	29.929
	hsa-miR-886-3p-002194		33.279	28.1962	31.7613	29.26	28.78		30.6715	27.774	31.505	28.7	31.259
	hsa-miR-886-5p-002193		31.9662	28.7074	31.5204	28.157	29.892		30.6631	28.18	31.36	28.138	31.031
	hsa-miR-887-002374		40	40	40	40	40		40	40	40	40	40
	hsa-miR-888-002212		38.1921	35.3951	34.1836	33.539	40		39.4003	38.624	36.803	33.724	37.379
	hsa-miR-889-002202		40	40	40	34.865	40		40	40	37.672	40	40
	hsa-miR-890-002209		40	40	40	40	40		40	40	40	40	40
	hsa-miR-891a-002191		40	40	40	40	40		40	40	40	40	40
	hsa-miR-891b-002210		40	40	40	40	40		40	40	40	40	40
	hsa-miR-892a-002195		40	40	40	40	40		40	40	40	40	40
	hsa-miR-147-000469		40	40	40	40	40		40	40	40	37.321	40
	hsa-miR-208-000511		40	38.3705	40	40	36.545		36.089	39.145	38.758	34.849	40
	hsa-miR-211-000514		36.8394	37.399	40	36.081	37.619		40	36.564	32.443	35.439	36.851
	hsa-miR-212-000515		36.036	27.4637	30.3607	25.755	28.819		30.7734	26.66	29.108	25.391	27.453
	hsa-miR-219-1-3p-002095		40	40	40	40	40		40	40	40	36.063	40
	hsa-miR-219-2-3p-002390		40	40	40	40	40		40	40	40	40	40
	hsa-miR-220-000523		40	40	40	40	40		40	40	40	40	40
	hsa-miR-220b-002206		40	40	35.0209	40	40		40	40	40	38.718	40
	hsa-miR-220c-002211		40	40	40	37.794	40		40	40	40	40	40
	hsa-miR-298-002190		40	40	40	40	40		40	40	40	40	40
	hsa-miR-325-000540		40	40	40	40	34.759		40	40	40	40	40
	hsa-miR-346-000553		31.8946	34.8341	32.605	30.072	32.518		31.2338	32.785	31.514	29.013	36.054
	hsa-miR-376c-002122		40	32.5321	30.7733	31.816	30.703		33.5805	31.428	30.286	31.787	30.417
	hsa-miR-384-000574		40	40	40	40	40		40	40	40	40	40
	hsa-miR-412-001023		40	40	40	37.168	37.699		38.7216	40	40	35.107	40
	hsa-miR-448-001029		40	40	40	40	40		40	40	40	40	40
	hsa-miR-492-001039		40	40	40	40	40		40	40	40	40	40
	hsa-miR-506-001050		40	40	40	40	40		40	40	40	40	40
	hsa-miR-509-3-5p-002155		40	40	40	40	40		40	40	40	40	40
	hsa-miR-511-001111		40	33.8958	32.5316	28.272	40		40	31.536	32.598	31.261	40
	hsa-miR-517b-001152		40	37.5326	40	31.279	40		40	40	36.5	31.934	40
	hsa-miR-519c-001163		40	40	40	39.415	40		40	40	40	40	40
	hsa-miR-520b-001116		40	38.5824	39.564	37.918	35.456		40	38.224	40	36.226	40
	hsa-miR-520e-001119		40	40	40	40	40		40	40	40	40	40
	hsa-miR-520f-001120		40	40	40	37.187	40		40	40	40	37.397	40

## Sheet: Fig 5
Single assay miRNA confirmation - ΔCTs
	miRNA	10a		133b		138		150		155		212		214		519e		885-5p
	Donor	Naïve	Impaired	Naïve	Impaired	Naïve	Impaired	Naïve	Impaired	Naïve	Impaired	Naïve	Impaired	Naïve	Impaired	Naïve	Impaired	Naïve	Impaired
	1	12.4718	14.3821	11.3512	11.1277	16.4327	13.9905	8.5708	7.3955	0.5996	0.0414	9.1163	9.3677	12.1444	11.4719	16.1117	16.1389	15.4566	14.5176
	2	17.1673	15.1874	13.4505	13.2168	18.5278	19.3358	12.1605	11.04	2.6013	2.2013	11.4576	12.1745	13.1981	13.4587	18.5278	19.3358	16.4427	14.2605
	3	13.6218	13.4563	12.3029	11.9599	17.3977	18.9993	8.9746	8.9211	1.8833	1.0777	9.942	9.1962	14.562	16.8239	19.1457	19.5119	12.6798	13.0528
	4	14.1608	11.6472	10.5138	5.8714	14.1608	11.6472	8.9346	8.2516	1.0383	-0.4503	7.9477	5.6717	13.5075	10.8566	14.1608	11.6472	10.4971	7.3203
	5	15.0035	14.5014	12.3881	12.1847	19.5975	15.9683	8.852	8.7589	1.3821	1.2291	12.0088	11.3981	13.4756	13.2745	20.6586	20.3905	13.7426	14.2472
	6	14.3743	15.1093	12.3329	11.6532	13.3662	17.0009	6.8346	6.6528	1.2575	1.0457	10.5236	9.9796	12.966	12.9549	20.0309	17.3374	13.3518	12.5056
	7	13.1807	13.2878	13.4806	13.882	16.4966	15.6089	7.3246	7.9139	13.0626	12.5672	16.4966	11.3582	13.9561	15.6082	16.4966	17.4616	14.542	16.8387
	8	12.7596	12.6069	13.6295	12.4264	21.805	19.9782	11.449	11.5338	13.8404	12.28	11.8249	10.2964	14.1236	13.2704	18.2241	16.0348	18.8132	19.9782

## Sheet: Fig 6
DMSO control and IKK16 - miR-155 and RNU6B Raw CT values
A		LPS _ DMSO			LPS + IKK16
	Donor	miR-155	U6		miR-155	U6
	1	24.4374	26.1606		24.8375	26.0374
	2	22.5911	27.3042		24.3476	26.9802
	3	23.7231	27.2219		24.7463	27.2772
	4	22.8528	26.7852		24.2659	26.8942
	5	23.3458	21.8555		23.3333	21.1363
	6	20.938	18.2318		21.9164	18.8303
DMSO control and IKK16 - SOCS1 and 18S Raw CT values
B		LPS _ DMSO			LPS + IKK16
	Donor	SOCS1	18S		SOCS1	18S
	1	26.5967	12.768		26.5627	12.5477
	2	25.098	11.6715		26.0624	11.7119
	3	25.4847	11.1578		26.5495	12.0812
	4	26.7809	13.1447		26.5389	12.6005
	5	28.3035	14.9828		27.6802	16.018
	6	25.3627	12.3027		25.8864	11.5698
DMSO control and IKK16 - SHP1 and 18S Raw CT values
C		LPS _ DMSO			LPS + IKK16
	Donor	SHP1	18S		SHP1	18S
	1	35.2625	12.768		34.8991	12.5477
	2	33.357	11.6715		32.1438	11.7119
	3	33.7972	11.1578		33.9018	12.0812
	4	34.8931	13.1447		33.549	12.6005
	5	34.7282	14.9828		33.5972	16.018
	6	35.2098	12.3027		33.3197	11.5698
D
Data expressed as relative densitity units - SOCS1 / Vinculin
		DMSO/DMSO	DMSO/LPS100	IKK16/0	IKK16/LPS100
	Donor 1	1.42634	1.35715	1.52352	1.33137
	Donor 2	1.34639	1.41758	1.34018	1.35645
	Donor 3	1.42245	1.37491	1.2059	0.997705
	Donor 4	0.986503	1.03732	1.41651	1.88579
E
Data expressed as relative density units - SHIP1 / beta actin
		DMSO/DMSO	DMSO/LPS100	IKK16/0	IKK16/LPS100
	Donor 1	0.893566	0.784924	0.761571	0.62464
	Donor 2	0.763656	0.90962	0.871291	0.931583
	Donor 3	1.50293	1.40705	1.07897	1.058
	Donor 4	0.832119	1.05145	1.04747	1.139

## Sheet: Fig 7
Supernatant TNF alpha levels - IKK16 dose response
	No LPS	DMSO	1 nM	10 nM	100 nM	1000 nM
Donor 1	2147.9	2283.1	1755.58	1861.9	246.2	7.81
Donor 2	1545.3	2855.1	2511.9	1876.3	268.7	4.5
Donor 3	1240.84	1622.78	1550.63	1340.7	291.478	57.167
Donor 4	1466.8	1705.61	1821.69	1707.88	295.777	6.475
Supernatant IL-10 levels - IKK16 dose response
	No LPS	DMSO	1 nM	10 nM	100 nM	1000 nM
Donor 1	77.1	78.8	65.5	61.5	15	0
Donor 2	103.1	85.8	77.3	71.3	13	0
Donor 3	5.5	13.5	58.5	10.6	5.8	4.5
Donor 4	3.6	2.8	4.1	9.3	1.6	0

## Sheet: Fig 8 A-D
Supernatant TNF alpha levels using miR-155 transfections
6 h	DMSO				IKK16				24 h	DMSO				IKK16
	Mimic	Sham	Antagomir		Mimic	Sham	Antagomir			Mimic	Sham	Antagomir		Mimic	Sham	Antagomir
Donor 1	1779.14	2483.2	2068.07		901.1	525.685	399.15		Donor 1	361.73	389.16	704.035		45.02	31.975	33
Donor 2	2281.26	2805.89	2239.39		1203.86	1118.86	865.588		Donor 2	78.925	74.478	113.553		72.995	35.645	10.075
Donor 3	1050.89	845.558	1121.16		155.125	700.448	100.66		Donor 3	349.095	310.588	319.298		51.015	42.475	50.183
Donor 4	3085.84	1787.85	1813.24		1336.55	734.83	271.51		Donor 4	515.31	491.925	473.455		87.235	52.24	2.075

## Sheet: Fig 8 E-H
Supernatant IL-10 levels using miR-155 transfections
6 h	DMSO				IKK16				24 h	DMSO				IKK16
	Mimic	Sham	Antagomir		Mimic	Sham	Antagomir			Mimic	Sham	Antagomir		Mimic	Sham	Antagomir
Donor 1	377.3	411.252	289.392		337.368	305.655	256.005		Donor 1	934.39	1002.09	857.78		303.087	366.683	306.905
Donor 2	844.715	686.255	606.898		36.435	41.31	26.975		Donor 2	78.15	65.9675	126.748		136.45	156.018	89.0875
Donor 3	45.11	36.2125	64.15		22.3275	157.873	36.26		Donor 3	253.903	272.18	335.688		80.62	356.065	79.86
Donor 4	295.413	80.4675	57.245		29.5175	49.695	8.8125		Donor 4	686.768	190.708	204.945		225.175	162.847	45.925

[truncated: 3 more sheets: Supplemental Figure 1, Supplemental Figure 2, Transfection Efficacy]
